# Supplementary material for: Genome wide expression analysis of CBS domain containing proteins in Arabidopsis thaliana (L.) Heynh and Oryza sativa L. reveals their developmental and stress regulation
Source: BMC Genomics. 2009 Apr 28;10:200. doi: 10.1186/1471-2164-10-200 (PMC2694836; doi:10.1186/1471-2164-10-200)
Supplement: Additional file 3 — MPSS analysis of CBS domain containing proteins in Oryza sativa. Expression evidence from MPSS tags was determined from the Oryza sativa MPSS project . The normalized abundance (tags per million, tpm) of these signatures for a given gene in a given library represents a quantitative estimate of expression of that gene. The description of these libraries is given in methods. [file 1471-2164-10-200-S3.xls]

## Sheet: Sheet1
		Leaves	Leaves - Replicate	Leaves	Leaves - Replicate	F1 Hybrid 60days Mature Leaf Replicate A	F1 Hybrid 60days Mature Leaf Replicate B	F1 Hybrid 60days Mature Leaf Replicate C	F1 Hybrid 60days Mature Leaf Replicate D	14 days - Young leaves stressed in 4C cold for 24h	14 days - Young roots stressed in 4C cold for 24h	14 days - Young leaves stressed in drought for 5 days	60 days - Mature Leaves - Replicate A	60 days - Mature Leaves - Replicate B	60 days - Mature Leaves - Replicate C	60 days - Mature Leaves - Replicate D	14 days - Young leaves stressed in 250 mM NaCl for 24h	14 days - Young leaves	rice leaf, beet armyworm damaged, 24 hr(99-1726)	rice leaf, mechanical damaged, 24 hr	rice leaf, water weevil damaged, 24 hr	Leaf - Combination of Replicates	Merismatic Tissue	60 days - Crown vegetative meristematic tissue	Roots	Roots - Replicate	14 days - Young roots stressed in drought for 5 days	F1 Hybrid 60days Meristematic tissue	F1 Hybrid 60days Mature Root	F1 Hybrid 60days Mature Root-Repl	14 days - Young Roots	Root - Combination of Replicates	60 days - Mature Roots - Replicate A	60 days - Mature Roots - Replicate B	14 days - Young roots stressed in 250 mM NaCl for 24h	Mock treatment-0hr	Mock treatment-24hr	Mock treatment-6hr	Mock treatment-24hr	M. grisea-R-3hr	M. grisea-R-6hr	M. grisea-R-12hr	M. grisea-R-24hr	M. grisea-R-48hr	M. grisea-S-3hr	M. grisea-S-6hr	M. grisea-S-12hr	M. grisea-S-24hr	M. grisea-S-48hr
Gene	Locus	9LA	9LB	9LC	9LD	FLA	FLB	FLC	FLD	NCL	NCR	NDL	NLA	NLB	NLC	NLD	NSL	NYL	PLA	PLC	PLW	NL4	9ME	NME	9RO	9RR	NDR	FME	FRO	FRR	NYR	NR2	NRA	NRB	NSR	MC00	MC24	XC06	XC24	MR03	MR06	MR12	MR24	MR48	MS03	MS06	MS12	MS24	MS48
One CBS domain containing protein encoding genes
OsjCBSX1	LOC_Os08g22149	245	93	132	263	4	41	81	84	15	0	75	18	98	129	136	100	211	525	525	333	0	0	7	40	91	95	7	0	0	6	0	17	2	44	134	33	114	26	41	0	87	0	92	206	23	32	47	73
OsjCBSX2	LOC_Os09g02710	480	944	1718	1247	1268	442	2124	948	1881	11	249	856	951	1381	1271	578	406	582	276	1991	0	6	22	3	57	83	52	23	13	29	0	50	51	74	355	89	546	221	92	133	86	86	212	261	79	116	60	146
OsjCBSX3	LOC_Os02g57280	157	27	0	28	0	61	27	95	5	0	35	66	0	0	55	53	0	9	5	0	0	0	0	0	0	0	0	0	0	0	0	0	0	0	167	5	29	7	141	65	248	24	0	4	72	66	90	254
OsjCBSX4	LOC_Os03g52690	664	764	625	801	1172	667	307	345	0	165	551	329	471	848	322	137	212	211	373	215	0	1524	1737	358	914	427	2144	3119	2843	392	0	1013	339	332	288	253	410	793	124	33	337	500	563	621	204	960	19	273
OsjCBSX5	LOC_Os04g05010	1	207	31	16	0	119	0	11	3	0	20	6	0	6	12	98	13	172	69	313	0	23	6	0	2	5	8	2	2	20	0	79	0	22	15	0	13	35	65	0	0	2	7	0	6	0	0	3
OsjCBSX6	LOC_Os01g44360	0	0	0	0	0	0	0	0	0	0	0	0	0	0	0	0	0	0	0	0	0	0	17	0	0	0	0	0	0	7	0	0	0	0	0	0	0	0	0	0	0	0	0	0	0	0	0	0
OsjCBSX7	LOC_Os01g40420	0	0	0	0	0	0	0	0	0	0	0	0	0	0	0	0	0	0	0	0	0	0	0	0	0	2	0	9	4	0	0	0	0	0	0	0	0	0	0	0	0	0	0	0	0	0	30	0
OsjCBSX8	LOC_Os03g63940	0	50	0	37	1	0	11	69	44	0	85	0	15	2	20	38	40	17	31	57	0	29	53	37	42	38	23	22	34	65	0	44	203	54	41	12	76	24	96	31	29	79	80	38	48	55	37	30
OsjCBSX9	LOC_Os02g06410	0	0	0	0	0	0	0	0	0	0	0	0	0	0	0	3	0	0	0	0	0	0	0	0	0	0	0	0	0	0	0	0	0	0	0	0	0	0	0	0	3	0	0	0	0	9	0	0
OsjCBSX10	LOC_Os01g44250	0	0	0	0	0	0	7	0	0	0	10	2	7	9	0	16	7	0	0	0	0	0	4	4	0	0	0	0	0	0	0	0	0	0	0	0	10	2	10	0	13	0	0	0	0	0	0	0
OsjCBSX11	LOC_Os02g42640	0	12	0	0	0	16	56	0	83	0	0	0	0	52	3	0	0	0	0	0	0	0	0	4	0	23	0	195	268	206	0	31	52	22	0	12	0	0	6	2	58	0	0	2	77	9	21	4
OsjCBSX12	LOC_Os04g58310	0	0	0	0	0	0	0	0	0	0	0	0	0	0	0	0	0	0	0	0	0	0	0	0	0	0	0	0	0	0	0	0	0	0	0	0	0	0	0	0	0	0	0	0	0	0	0	0
OsjCBSCLC1	LOC_Os01g65500	0	0	0	0	0	0	0	0	0	0	0	0	0	0	0	0	0	0	0	0	0	0	0	0	0	0	0	0	0	0	0	0	0	0	0	0	0	0	0	0	0	0	0	0	0	0	0	0
OsjCBSCLC2	LOC_Os01g50860	0	0	0	0	0	23	4	0	14	0	0	17	0	34	12	3	24	8	48	21	0	0	0	0	0	0	0	0	0	0	0	0	0	0	28	0	15	0	0	0	0	6	89	18	15	0	0	0
OsjCBSCLC3	LOC_Os02g35190	191	2	0	0	0	127	6	0	0	0	26	0	29	5	3	0	12	0	0	60	0	0	0	3	140	11	0	0	0	59	0	9	51	2	0	11	0	0	0	0	15	0	29	4	31	7	0	4
OsjCBSCLC4	LOC_Os03g48940	0	0	14	0	0	6	0	0	11	0	0	0	0	0	0	0	22	0	0	0	0	2	0	0	0	0	0	1	2	0	0	0	0	0	0	0	0	0	0	0	0	0	0	0	0	0	0	12
OsjCBSCLC5	LOC_Os04g55210	0	0	0	0	0	0	0	0	0	0	0	0	18	62	0	3	0	12	9	0	0	0	1	0	10	2	0	0	0	0	0	0	2	6	32	92	0	0	32	22	8	54	0	56	112	20	43	23
OsjCBSCLC6	LOC_Os08g20570	0	0	2	0	0	0	0	6	0	0	0	0	0	0	95	0	0	0	15	0	0	44	0	29	0	1	0	14	9	0	0	9	5	3	0	0	0	0	0	0	0	0	3	53	0	0	0	0
OsjCBSCLC7	LOC_Os12g25200	16	0	16	0	0	25	15	42	3	0	0	0	0	0	0	0	7	7	9	0	0	0	11	39	62	29	0	50	72	9	0	4	36	0	88	3	16	0	106	46	126	15	15	77	17	12	60	54
OsjCBSCLC8	LOC_Os08g38980	10	41	0	19	0	0	29	104	12	0	16	2	0	0	9	17	3	0	16	0	0	8	31	28	23	1	0	14	3	27	0	4	23	3	51	25	0	0	0	0	0	56	56	12	3	0	0	1
OsjCBSCLC9	LOC_Os02g48880	0	0	0	0	0	0	0	0	0	0	0	0	0	0	0	0	0	0	0	0	0	0	0	0	0	0	0	0	0	0	0	0	0	0	0	0	0	0	0	0	0	0	0	0	0	0	0	0
OsjCBSDUFCH1	LOC_Os03g39640	43	8	109	30	4	60	6	35	35	0	6	58	4	40	77	59	54	47	105	23	0	20	20	29	5	15	5	7	7	9	0	0	2	8	76	44	22	68	33	53	21	18	60	8	69	22	92	41
OsjCBSSIS1	LOC_Os02g06360	0	45	0	0	0	0	0	0	0	0	143	0	0	0	0	3	6	18	0	0	0	0	0	0	6	0	0	0	0	0	0	0	2	0	0	0	0	0	7	0	0	0	44	0	0	6	0	4
OsjCBSDUF1	LOC_Os05g32850	340	468	430	660	1282	405	297	207	558	291	398	588	466	343	274	238	166	101	70	112	0	876	419	268	175	201	404	761	824	189	0	729	184	147	159	154	712	363	216	221	317	214	177	245	172	360	572	216
OsjCBSDUF2	LOC_Os03g47120	0	0	0	0	0	0	0	0	3	0	0	0	0	0	0	31	0	0	0	4	0	29	0	0	10	0	0	0	0	0	0	0	0	0	0	0	0	0	0	5	0	0	3	0	10	0	15	2
OsjCBSDUF3	LOC_Os03g03430	275	68	34	47	6	66	99	24	2	0	42	0	61	38	113	44	80	4	6	32	0	3	17	48	118	79	10	25	22	6	0	44	205	51	12	77	16	5	26	35	19	31	39	2	7	97	129	19
OsjCBSPPR1	LOC_Os09g26190	0	0	0	0	0	0	0	0	0	0	0	0	0	0	0	5	0	0	0	0	0	0	0	0	0	0	0	0	0	0	0	0	0	0	0	0	0	0	0	0	0	0	0	0	0	0	0	0
OsjCBSIMPDH1	LOC_Os03g56800	6	0	0	0	0	0	0	0	0	0	0	0	0	0	0	0	0	0	0	0	0	0	0	0	0	0	0	0	0	0	0	0	0	0	0	0	0	0	0	0	0	0	0	0	0	0	19	0
Two CBS domain containing protein encoding genes
OsjCBSCBS2	LOC_Os01g69240	0	0	0	0	0	0	0	0	0	0	0	0	0	0	0	0	0	0	0	0	0	0	0	0	0	0	0	0	0	0	0	0	0	0	0	0	0	0	0	0	0	0	0	0	0	0	0	0
OsjCBSCBS3	LOC_Os04g31340	3	213	96	143	82	210	28	114	2	37	113	58	129	163	124	61	70	25	71	13	0	77	265	212	360	64	161	158	182	56	0	163	260	110	574	1037	31	206	357	217	359	578	247	318	1010	588	311	442
OsjCBSCBS4	LOC_Os04g32880	10	51	73	10	0	72	58	66	13	13	110	41	114	46	12	15	62	20	14	21	0	3	84	35	179	62	129	5	9	57	0	61	17	120	63	22	9	43	55	26	33	130	54	36	63	18	88	34
OsjCBSCBS5	LOC_Os01g69090	0	2	114	30	24	52	18	8	13	4	42	0	0	11	17	15	84	3	8	8	0	43	22	2	77	16	2	1	1	0	0	27	0	21	40	0	24	47	20	133	80	7	10	12	0	12	11	3
OsjCBSCBSPB1	LOC_Os01g69900	58	98	0	6	0	104	35	16	14	0	27	0	26	0	3	145	148	20	56	27	0	0	0	0	1	23	9	0	0	6	0	0	78	2	49	138	0	0	64	99	135	5	38	20	114	68	105	29
OsjCBSCBSPB2	LOC_Os11g06930	0	0	0	0	0	8	16	0	70	0	0	0	0	0	0	1	17	0	0	0	0	31	7	0	0	0	0	0	0	0	0	3	0	0	15	5	14	35	0	0	0	0	7	17	0	0	14	0
OsjCBSCBSPB3	LOC_Os01g73040	0	6	13	0	54	9	9	44	5	2	42	32	12	31	5	3	0	7	19	4	0	21	77	48	60	48	118	0	0	24	0	22	21	60	16	36	16	0	0	0	3	4	0	10	3	0	15	2
OsjCBSCBSPB4	LOC_Os12g07190	0	2	8	0	0	0	0	7	41	0	13	6	67	15	43	48	16	216	81	0	0	0	0	0	4	11	0	0	0	0	0	15	127	9	21	9	50	2	7	13	0	5	27	0	6	17	4	0
[truncated: 24 more columns]
