# Supplementary material for: Genome wide expression analysis of CBS domain containing proteins in Arabidopsis thaliana (L.) Heynh and Oryza sativa L. reveals their developmental and stress regulation
Source: BMC Genomics. 2009 Apr 28;10:200. doi: 10.1186/1471-2164-10-200 (PMC2694836; doi:10.1186/1471-2164-10-200)
Supplement: Additional file 4 — MPSS analysis of CBS domain containing proteins in A. thaliana. Expression evidence from MPSS tags was determined from the Arabidopsis MPSS project http://mpss.udel.edu/at/. The normalized abundance (tags per million, tpm) of these signatures for a given gene in a given library represents a quantitative estimate of expression of that gene. The description of these libraries is given in methods. [file 1471-2164-10-200-S4.xls]

## Sheet: Sheet1
	CAF	INF	AP1	AP3	AGM	SAP	S04	S52	LEF	ROF	GSE	SIF
AtCBX1	25	150	14	45	45	32	0	0	84	17	19	56
AtCBSX2	76	222	104	196	103	220	577	1455	235	44	53	251
AtCBSX3	341	180	0	11	11	10	0	38	245	564	0	233
AtCBSX4	0	0	0	0	0	0	0	0	0	0	0	0
AtCBSX5	0	0	15	3	3	23	0	0	0	0	0	3
AtCBSX6	19	36	5	20	0	28	0	0	36	18	0	5
AtCBSDUFCH1	25	42	93	67	68	25	61	71	62	12	22	72
AtCBSDUFCH2	8	0	7	0	7	3	46	4	5	8	40	1
AtCBSCLC1	18	6	0	0	0	0	0	0	5	24	0	0
AtCBSCLC3	23	105	17	10	37	4	3	27	49	51	13	34
AtCBSCLC4	1	8	9	7	1	1	6	3	8	0	8	3
AtCBSCLC5	10	171	0	0	0	0	0	0	48	26	0	41
AtCBSCLC6	5	38	0	0	0	0	0	0	231	124	5	15
AtCBSCLC7	0	0	9	0	5	1	3	0	0	0	0	0
AtCBSCLC8	0	0	5	0	0	0	0	0	7	41	7	0
AtCBSDUF1	3	26	0	5	1	1	0	0	39	6	2	8
AtCBSDUF2	0	9	0	0	14	38	0	1	5	20	0	8
AtCBSDUF3	0	0	0	4	0	0	0	0	0	0	0	0
AtCBSDUF4	0	0	0	0	0	0	0	0	0	0	0	0
AtCBSDUF5	6	0	0	0	3	0	0	0	0	57	0	0
AtCBSDUF6	97	61	26	61	93	52	20	20	20	42	2	85
AtCBSDUF7	0	2	0	3	3	0	0	6	4	14	3	0
AtCBSSIS1	20	32	3	2	0	0	0	0	40	7	0	7
AtCBSPPR1	4	13	10	17	11	7	2	3	53	24	34	32
AtCBSCBSPB1	38	33	0	0	1	0	0	0	14	29	0	15
AtCBSCBSPB2	0	24	4	1	0	8	0	0	1	2	0	12
AtCBSCBSPB3	0	0	0	0	0	0	0	0	0	0	0	0
AtCBSCBSPB4	0	0	0	0	0	0	0	0	0	0	0	0
AtCBSCBSPB5	0	0	0	0	0	0	0	0	0	0	0	0
AtCBSCBS1	0	0	1	5	0	0	0	0	0	0	5	0
AtCBSCBS2	69	127	2	7	3	0	0	0	67	12	0	29
AtCBSCBS3	0	0	19	32	26	10	5	3	0	0	93	0
AtCBSCBS4	0	0	0	0	0	0	0	0	0	0	0	0
